# Supplementary material for: Hormone Replacement Therapy in Endometrial Cancer Survivors: A Meta-Analysis
Source: J Clin Med. 2021 Jul 18;10(14):3165. doi: 10.3390/jcm10143165 (PMC8303659; doi:10.3390/jcm10143165)
Supplement: Supplementary file 1 [file jcm-10-03165-s001.zip]

Archive with 1 entries (1 files):
- jcm-1267164-supplementary.pdf
